# Supplementary material for: Use of MALDI Mass Spectrometry Imaging to Identify Proteomic Signatures in Aortic Aneurysms after Endovascular Repair
Source: Biomedicines. 2021 Aug 26;9(9):1088. doi: 10.3390/biomedicines9091088 (PMC8465851; doi:10.3390/biomedicines9091088)
Supplement: Supplementary file 1 [file biomedicines-09-01088-s001.zip]

Archive with 1 entries (1 files):
- biomedicines-1294606-supplementary.pdf
